# Supplementary material for: Next-generation sequencing diagnostics of bacteremia in septic patients
Source: Genome Med. 2016 Jul 1;8:73. doi: 10.1186/s13073-016-0326-8 (PMC4930583; doi:10.1186/s13073-016-0326-8)
Supplement: Additional file 1: Table S1. — List of fungal reference genomes included in the kraken database to identify microbial reads in non-human reads. (XLSX 11 kb) [file 13073_2016_326_MOESM1_ESM.xlsx]

## Sheet: Table S1
Organism	NCBI taxonomy ID
Aspergillus fumigatus	330879
Aspergillus nidulans	227321
Aspergillus niger	425011
Aspergillus oryzae	510516
Candida albicans	11852535
Candida albicans	237561
Candida albicans	294748
Candida dubliniensis	573826
Candida glabrata	284593
Candida parapsilosis	578454
Cryptococcus gattii	367775
Cryptococcus neoformans	214684
Debaromyces hansenii	284592
Encephalitozoon cuniculi	284813
Encephalitozoon intestinalis	876142
Myeceliotrophora thermophilia	573729
