# Supplementary material for: Next-generation sequencing diagnostics of bacteremia in septic patients
Source: Genome Med. 2016 Jul 1;8:73. doi: 10.1186/s13073-016-0326-8 (PMC4930583; doi:10.1186/s13073-016-0326-8)
Supplement: Additional file 3: Table S6. — Total read counts per sample and species. (XLSX 57 kb) [file 13073_2016_326_MOESM3_ESM.xlsx]

## Sheet: species_filter
	POP1-T0	POP1-T1	POP1-T2	POP2-T0	POP2-T1	POP2-T2	S9-T1	S9-T2	S9-T3	S9-T4	S10-T1	S10-T2	S10-T3	S10-T4	S10-T5	S23-T1	S23-T2	S23-T3	S23-T4	S60-T1	S60-T2	S60-T3	S60-T4	S60-T5	S60-T6	POP3-T0	POP3-T1	POP3-T2	POP4-T0	POP4-T1	POP4-T2	POP5-T0	POP5-T1	POP5-T2	POP7-T0	POP7-T1	POP7-T2	G23	G24	G29	S7	S9-T0	S11-T0	G5	S9-T5	S11-T1	S11-T2	S11-T3	S11-T4
Achromobacter xylosoxidans	1	0	0	0	0	0	0	0	0	0	0	0	0	1	0	0	0	0	1	0	0	0	0	0	0	1	2	0	5	3	0	3	0	0	1	0	2	1	0	0	0	0	0	1	3	0	0	0	0
Acidovorax avenae	0	0	0	0	0	0	0	0	1	0	0	0	1	0	0	0	0	1	0	0	0	1	0	0	0	0	1	0	3	0	0	0	4	1	0	0	0	0	1	0	0	0	0	0	0	0	0	0	0
Acidovorax ebreus	5	0	0	0	0	0	0	0	0	1	0	0	0	0	0	0	2	0	1	0	0	0	1	0	0	3	0	0	8	0	2	4	0	2	3	0	3	2	3	0	0	0	0	3	0	0	2	0	0
Acidovorax sp. JS42	12	0	1	0	0	0	0	0	0	1	0	0	1	0	1	0	1	0	1	1	1	0	0	1	1	4	2	2	17	2	1	12	3	9	7	0	5	4	5	0	0	1	0	4	4	0	0	0	0
Acidovorax sp. KKS102	19	3	1	1	0	1	0	1	4	2	1	0	2	5	8	0	3	3	6	0	1	0	1	0	0	22	6	8	36	11	6	20	7	13	11	4	10	10	12	3	0	4	0	1	2	0	1	0	0
Acinetobacter baumannii	14	2	4	0	0	0	0	34	18	0	7	1	0	0	4	0	0	1	4	0	0	0	0	0	1	7	2	0	34	8	1	15	2	9	7	3	5	0	8	3	0	2	0	14	21	6	2	5	9
Acinetobacter calcoaceticus	1	0	0	0	0	0	0	1	0	0	0	0	0	0	0	0	0	0	0	0	0	0	0	0	0	0	0	0	0	0	0	0	0	3	0	0	0	0	0	0	0	0	0	1	0	0	2	0	0
Aeromonas hydrophila	0	0	0	0	0	0	0	0	0	0	0	0	0	0	0	0	0	0	0	0	1	0	0	0	0	0	0	0	2	1	1	0	0	0	0	0	0	0	0	0	0	0	0	0	0	0	0	0	0
Akkermansia muciniphila	0	0	0	0	0	0	0	2	0	0	0	0	0	0	1	0	0	0	0	0	0	0	0	0	0	0	0	0	0	8	0	0	0	0	0	0	0	0	0	0	0	0	0	0	0	0	0	0	0
Alicycliphilus denitrificans	3	0	0	2	0	0	0	0	0	0	0	0	0	0	1	0	1	1	0	0	0	0	1	1	0	3	1	2	10	6	2	7	3	3	3	0	1	1	2	0	0	0	0	1	1	0	1	0	2
Alistipes finegoldii	0	0	0	0	0	0	0	0	0	0	0	0	0	0	0	0	0	0	0	0	0	0	1	0	0	0	0	0	3	1	0	0	0	0	0	0	0	0	0	1	0	0	0	0	0	0	0	0	0
Alistipes shahii	0	0	0	0	0	0	0	0	0	0	0	0	0	0	0	1	0	3	0	0	0	0	0	0	0	0	0	0	0	0	0	1	0	0	0	0	0	0	0	0	0	0	0	1	0	0	0	0	0
Anaerococcus prevotii	0	0	0	0	0	0	0	7	1	0	1	0	0	0	0	0	0	0	0	0	0	0	0	0	0	2	0	0	7	2	0	2	0	0	0	0	1	0	14	0	0	0	0	3	0	0	1	0	0
Arthrobacter arilaitensis	0	0	0	0	0	0	0	0	0	0	0	0	0	0	0	0	1	0	0	0	0	0	0	0	0	0	0	0	0	1	0	1	0	1	0	0	0	0	0	0	0	0	0	0	0	0	0	0	0
Azospira oryzae	3	0	0	0	0	0	2	1	2	0	1	0	0	0	0	0	0	1	0	0	0	0	0	0	0	1	1	0	8	1	0	1	0	7	2	0	0	0	1	0	0	0	0	1	3	0	1	0	0
Bacillus coagulans	0	0	0	0	0	0	0	0	0	0	0	0	0	0	0	0	0	0	0	0	0	0	0	0	0	0	0	1	5	0	0	0	0	0	0	0	0	0	0	0	0	0	0	0	0	0	0	0	0
Bacillus megaterium	0	0	0	0	0	0	0	0	0	0	0	0	0	0	0	0	0	0	0	0	0	0	0	0	0	0	0	0	1	0	0	0	0	0	0	0	0	0	0	0	0	0	0	0	0	0	0	0	0
Bacillus pseudofirmus	1	1	0	0	0	0	0	0	1	0	0	0	0	0	0	0	0	0	0	0	0	0	0	0	0	0	0	0	0	0	0	2	0	0	9	2	0	0	1	0	0	0	0	0	0	0	0	0	0
Bacillus subtilis	0	0	0	0	0	0	0	0	0	0	0	0	0	0	0	0	0	0	0	0	2	0	13	0	0	0	0	0	0	0	0	0	0	0	0	0	0	0	8	0	0	1	0	2	0	0	0	0	0
Bacteroides fragilis	0	0	0	0	0	0	0	0	0	0	0	0	0	0	0	0	0	0	0	8	2	0	269	108	111	0	0	0	0	20	1	0	0	0	0	0	0	0	0	0	1	0	0	0	0	0	0	0	1
Bacteroides thetaiotaomicron	0	0	0	0	0	0	0	0	0	0	0	0	0	0	0	0	0	0	0	3	0	0	0	0	0	0	0	0	2	20	0	1	0	0	0	0	0	0	0	0	0	0	0	0	0	0	0	0	1
Bacteroides vulgatus	5	0	0	0	0	0	0	2	3	0	1	0	0	0	0	0	1	1	0	0	2	0	0	0	0	0	0	0	0	0	0	6	0	0	3	0	0	0	0	1	0	0	0	0	0	0	0	0	1
Bacteroides xylanisolvens	0	0	0	0	0	0	0	0	0	0	0	0	0	0	0	0	0	0	0	3	0	0	0	0	0	0	0	0	0	0	1	0	0	0	1	0	0	0	0	0	0	0	0	1	0	1	2	0	0
beta proteobacterium CB	1	1	2	0	0	0	0	2	0	0	0	1	0	0	4	0	0	0	1	0	1	1	2	0	0	6	0	1	6	2	0	3	0	11	1	3	1	7	6	0	0	0	0	0	0	0	0	0	0
Bifidobacterium adolescentis	0	0	0	0	0	0	0	9	0	0	2	0	0	0	0	0	0	0	0	0	0	0	0	0	0	0	0	0	0	0	0	2	0	0	1	0	0	0	0	0	0	2	0	1	0	0	0	0	0
Bifidobacterium bifidum	0	0	0	0	0	0	0	5	0	0	2	0	0	0	0	0	0	0	0	0	0	0	0	0	0	0	0	0	1	0	0	0	0	0	0	0	0	0	0	0	0	1	0	0	0	0	0	0	0
Bifidobacterium longum	0	0	0	0	0	0	0	1	0	0	0	0	0	0	0	0	0	0	0	0	0	0	0	0	0	0	0	0	0	2	0	11	0	1	0	0	0	0	0	0	0	0	0	0	0	0	0	0	0
Bifidobacterium thermophilum	0	0	0	0	0	0	0	0	0	0	0	0	0	0	0	0	0	0	0	0	0	0	0	0	0	2	0	0	0	0	0	0	0	0	0	0	0	0	0	0	0	0	0	0	0	0	0	0	0
Bordetella petrii	0	0	0	0	0	0	0	0	0	0	0	0	0	0	0	0	0	0	0	0	0	0	0	0	0	3	2	0	0	0	0	4	0	0	3	1	0	0	2	0	0	0	0	0	1	0	0	0	1
Bradyrhizobium sp. BTAi1	4	0	0	0	0	0	0	0	0	0	0	0	0	0	0	0	0	0	0	0	0	0	0	1	0	1	0	0	1	0	0	0	0	1	0	0	0	0	0	0	0	0	0	0	0	0	2	0	0
Burkholderia cenocepacia	0	0	0	0	0	0	0	0	0	0	0	0	0	0	0	0	0	0	0	0	0	0	0	0	0	2	0	2	2	1	2	3	2	3	2	0	3	1	1	0	0	0	0	0	0	0	0	0	0
Burkholderia lata	0	0	0	0	0	0	0	0	1	0	1	0	1	0	0	0	0	0	0	0	0	0	0	0	0	4	6	3	15	3	4	4	5	6	4	1	4	2	9	0	0	0	0	0	0	0	0	0	0
Burkholderia multivorans	0	0	0	0	0	0	0	0	0	0	1	0	0	0	0	0	0	0	0	0	0	0	0	0	0	1	0	0	0	0	0	1	0	0	1	0	0	0	1	0	0	0	2	0	0	1	0	0	0
Burkholderia phytofirmans	7	0	1	0	0	0	0	0	0	0	0	0	2	1	0	0	1	0	2	0	1	0	0	2	0	0	0	6	9	2	1	6	2	4	2	1	0	1	3	1	0	3	0	33	8	1	0	1	2
Burkholderia sp. YI23	2	0	0	0	0	0	0	0	0	0	0	0	0	0	0	0	0	0	0	0	0	0	0	0	0	0	0	0	2	2	1	3	0	3	0	0	0	0	0	0	0	0	0	0	0	0	0	0	0
Burkholderia vietnamiensis	1	0	1	0	0	0	0	0	0	0	0	0	0	0	0	0	0	0	0	0	0	0	0	0	0	1	0	0	0	0	0	0	0	0	0	0	0	0	0	0	0	0	0	0	0	0	0	0	0
Burkholderia xenovorans	2	0	0	0	0	0	0	0	0	0	0	0	0	0	0	0	0	0	0	0	0	0	0	0	0	0	2	0	1	0	1	2	0	2	0	0	0	0	2	0	0	1	1	13	0	1	0	0	2
butyrate-producing bacterium SSC/2	0	0	0	0	0	0	0	13	0	0	0	0	0	0	0	0	0	0	0	0	0	0	0	0	0	0	0	0	0	10	0	2	0	0	0	0	0	0	0	0	0	0	0	9	0	0	0	0	0
Candida albicans	59	18	4	3	1	0	2	0	2	2	0	0	36	2	4	0	0	0	0	2	133	64	465	5	0	25	0	12	104	3	4	67	42	13	3	2	1	6	107	0	7	5	0	19	2	0	1	0	1
Candida parapsilosis	4	0	4	4	2	2	1	0	1	2	3	1	2	3	7	0	1	1	4	3	1	3	1	2	0	6	0	6	4	0	1	3	26	7	5	2	7	2	1	0	0	1	0	1	0	1	0	2	0
Candidatus Saccharimonas aalborgensis	0	0	0	0	0	0	0	0	0	0	0	1	4	2	3	0	0	0	0	0	0	0	0	0	0	17	13	9	25	7	11	22	7	9	18	2	7	8	15	0	0	0	0	1	1	0	0	0	0
Citrobacter koseri	0	0	0	0	0	0	0	0	0	0	0	0	0	0	0	0	0	0	0	0	0	0	0	0	0	0	0	0	0	0	0	18	0	0	0	0	0	0	0	0	0	0	0	0	0	0	0	0	0
Clavibacter michiganensis	0	0	0	0	0	0	0	0	0	0	0	0	0	0	0	0	0	0	0	0	0	0	0	0	0	1	0	0	2	0	0	2	0	0	1	0	0	0	0	0	0	0	0	1	0	0	0	0	0
Collimonas fungivorans	3	1	0	0	0	0	0	0	0	1	0	0	0	0	0	0	0	0	0	0	0	0	0	0	0	0	0	0	0	0	0	0	0	0	0	0	0	0	0	0	0	0	0	4	1	0	0	0	0
Comamonas testosteroni	5	0	0	0	0	1	0	2	4	0	0	0	3	0	1	0	0	0	7	0	0	0	0	0	0	1	16	4	8	3	2	6	0	2	1	0	0	1	3	1	1	0	0	5	1	1	4	0	19
Coprococcus sp. ART55/1	0	0	0	0	0	0	0	4	0	0	0	0	0	0	0	0	1	0	0	0	0	0	0	0	0	0	0	0	0	0	0	1	0	0	0	0	0	0	0	0	0	0	0	0	4	0	0	0	0
Corynebacterium aurimucosum	1	0	0	0	0	0	0	0	2	0	0	0	0	0	0	0	1	1	1	0	0	0	0	0	0	1	0	0	6	1	0	1	0	2	0	0	0	0	0	0	0	0	0	4	4	0	0	0	0
Corynebacterium diphtheriae	1	0	2	0	0	0	0	2	0	0	0	0	3	0	0	0	0	1	0	0	0	0	0	0	0	1	0	0	12	0	0	4	0	0	0	0	0	0	2	0	0	0	0	0	0	0	0	0	0
Corynebacterium jeikeium	0	0	0	0	0	0	0	0	4	0	1	0	0	0	0	0	0	0	0	0	0	0	0	0	0	1	0	0	4	0	0	7	0	0	0	0	0	0	1	0	0	0	0	0	2	0	0	0	0
Corynebacterium kroppenstedtii	5	0	0	0	0	0	0	0	0	0	0	0	0	0	0	0	5	0	0	0	0	0	0	0	0	0	0	0	1	0	0	0	0	0	1	0	0	0	0	0	0	0	0	0	0	0	0	0	0
Corynebacterium resistens	0	0	0	0	0	0	0	0	1	0	0	0	0	0	0	0	0	0	0	0	0	0	0	0	0	0	0	0	1	1	0	0	0	1	0	0	0	0	0	0	0	0	0	1	0	0	0	0	0
Corynebacterium urealyticum	0	0	0	0	0	0	0	0	0	0	0	0	0	0	0	0	0	0	0	0	0	0	0	0	0	0	0	0	2	0	0	3	2	0	0	0	0	0	0	0	0	0	0	0	1	0	0	0	0
Corynebacterium variabile	0	0	0	0	0	0	0	0	0	0	1	0	0	0	0	0	0	0	0	0	0	0	0	0	0	0	0	0	0	0	0	3	0	1	0	0	0	0	0	0	0	0	0	1	0	0	0	1	0
Cronobacter sakazakii	0	0	0	0	0	0	0	9	0	0	0	0	0	0	0	0	0	0	0	0	0	0	0	0	0	0	0	0	0	0	0	0	0	0	0	0	0	0	0	0	0	46	0	0	0	0	0	0	0
Cupriavidus metallidurans	2	0	0	0	0	0	0	2	2	0	0	0	0	0	0	0	0	0	0	0	0	0	0	0	0	2	3	0	13	0	0	3	0	7	0	0	1	3	1	0	0	5	8	1	1	22	1	0	24
Cupriavidus necator	2	1	0	0	0	0	0	0	0	0	0	0	0	0	0	0	0	0	1	0	0	0	2	0	0	1	0	1	0	1	0	5	6	1	0	0	4	2	5	0	0	1	0	3	3	0	0	0	0
Debaryomyces hansenii	2	0	0	0	0	0	0	0	3	0	0	0	0	0	2	0	1	0	0	0	0	0	0	0	0	0	0	0	0	0	0	6	1	0	0	0	0	0	0	0	0	0	0	1	0	0	0	0	0
Delftia acidovorans	4	3	0	3	1	3	0	0	0	1	2	0	0	2	1	0	0	0	1	0	0	0	0	1	0	20	8	4	20	6	5	15	24	9	10	1	14	2	19	2	3	0	0	1	0	0	0	0	0
Delftia sp. Cs1-4	3	0	4	1	1	1	0	0	0	0	1	0	1	0	1	1	1	1	0	0	0	3	0	0	0	8	5	2	8	3	1	10	8	6	3	3	2	1	6	0	0	0	0	1	0	0	0	0	0
Enterobacter asburiae	0	0	0	0	0	0	0	0	0	0	0	0	0	0	0	0	0	0	0	0	0	0	0	0	0	0	0	0	0	0	0	0	0	0	0	0	0	0	0	0	0	43	0	0	0	0	0	0	0
Enterobacter cloacae	0	0	1	0	0	0	7	8	154	0	5	0	1	0	0	0	0	0	2	1	0	0	0	0	2	0	1	1	5	0	0	1	1	2	3	0	0	0	0	0	1	58460	3	8	17	0	1	2	0
Enterobacterial phage mEp390	0	0	0	0	0	0	0	0	0	0	0	0	0	0	0	0	0	0	0	0	0	0	0	0	0	0	0	0	0	0	0	0	0	0	0	0	0	0	0	0	0	16	0	0	0	0	0	0	0
Enterobacteria phage M13	0	0	0	0	0	0	0	0	0	0	0	0	0	0	0	0	0	0	0	0	0	0	0	0	0	1	0	0	0	0	0	0	0	0	0	0	0	0	10	0	0	0	0	0	0	0	0	0	0
Enterobacter sp. 638	0	0	0	0	0	0	0	0	0	0	0	0	0	0	0	0	0	0	0	0	0	0	0	0	0	0	0	0	0	0	0	0	0	0	0	0	0	0	2	0	0	2	0	1	0	0	0	0	0
Enterobacter sp. R4-368	0	0	0	0	0	0	0	0	0	0	0	0	0	0	0	0	0	0	0	0	0	0	0	0	0	2	0	0	2	0	0	1	0	0	0	0	1	1	0	0	0	0	0	0	0	0	0	0	0
Enterococcus faecium	0	0	0	5	0	0	1	0	0	9	0	0	1	0	0	5	75	51	4	0	3	1	1	0	0	0	0	0	0	1	37	0	0	0	0	0	0	0	0	0	17	5	0	2	35	0	0	0	35
Erwinia billingiae	0	3	0	0	0	0	0	0	1	0	0	0	0	0	0	0	0	0	1	0	0	0	0	0	0	0	0	1	1	0	0	0	0	0	0	0	0	0	0	0	0	0	0	1	0	0	0	0	0
Escherichia coli	0	0	0	0	0	0	0	2	0	0	0	0	10	0	0	0	0	0	1	17	1	5	36	63	6	0	0	0	1	0	0	5	0	7	0	0	0	4	12	1	23	46	15	11	0	1	0	4	1
Escherichia phage HK639	0	0	0	0	0	0	0	0	0	0	0	0	0	0	0	0	0	0	0	0	0	0	0	0	0	0	0	0	0	0	0	0	0	0	0	0	0	0	0	0	0	15	0	0	0	0	0	0	0
Escherichia phage wV8	0	0	0	0	0	0	0	0	0	0	0	0	0	0	0	0	0	0	0	0	0	0	0	0	0	0	0	0	0	0	0	0	0	0	0	0	0	0	0	0	0	0	0	0	0	0	0	0	0
Eubacterium rectale	3	0	0	0	0	0	0	7	0	0	3	0	0	0	0	0	0	1	0	0	0	0	0	0	0	1	1	0	0	4	0	0	0	0	0	0	0	0	0	0	0	0	0	6	0	0	0	0	0
Faecalibacterium prausnitzii	0	0	0	0	0	0	0	1	0	0	2	0	0	0	0	0	0	0	0	0	0	0	0	0	0	0	0	0	0	5	0	3	0	0	0	0	0	0	0	0	0	0	0	0	0	0	0	0	0
Finegoldia magna	1	1	0	0	0	0	0	15	2	0	10	0	0	0	0	0	2	0	2	0	0	0	1	0	0	0	0	0	28	2	1	9	0	5	0	0	4	0	8	0	0	0	0	1	0	0	0	0	0
Flavobacterium branchiophilum	0	0	0	0	0	0	0	0	0	0	0	0	0	0	0	0	0	0	1	0	0	0	0	0	0	4	1	0	7	0	1	1	0	1	0	0	0	0	2	0	0	0	0	0	0	0	0	0	0
Flavobacterium johnsoniae	0	0	0	0	0	0	0	0	2	0	1	0	0	1	0	0	0	0	1	0	0	0	0	0	0	0	1	0	0	0	1	0	0	0	0	0	1	0	2	0	0	0	0	2	0	0	0	0	0
Fusobacterium nucleatum	0	0	0	0	0	0	0	2	0	0	3	0	0	0	1	0	0	0	1	0	0	0	0	0	0	0	2	0	0	0	0	92	0	2	0	0	0	0	0	0	0	0	0	0	0	0	0	0	0
Gardnerella vaginalis	2	1	1	0	0	0	0	14	3	0	0	0	0	1	0	0	0	4	0	0	0	0	0	0	0	0	4	0	6	8	0	2	3	0	2	5	0	1	4	2	1	1	0	11	0	0	0	0	0
Haemophilus influenzae	0	0	0	0	0	0	0	5	0	0	0	2	0	0	0	0	0	2	0	0	0	0	0	0	0	0	0	3	2	0	0	1	0	0	0	0	0	0	0	0	0	4	0	0	0	0	0	0	0
Haemophilus parainfluenzae	2	2	0	0	0	0	0	8	3	0	0	0	1	0	0	0	0	0	2	0	0	0	0	0	0	2	0	0	13	0	0	15	0	1	0	0	2	0	0	0	0	2	0	2	2	0	2	0	0
Herminiimonas arsenicoxydans	1	0	0	0	0	0	0	0	0	0	0	0	0	1	0	0	0	0	0	0	0	0	0	0	0	2	2	0	4	1	0	0	0	0	0	0	0	0	0	0	0	0	0	0	0	0	2	0	0
Human herpesvirus 1	0	0	0	0	0	0	0	0	0	0	0	0	4	0	0	5	75	23	0	0	0	2	0	0	0	0	0	0	0	0	0	0	0	0	0	0	0	0	0	0	0	0	0	0	0	0	0	0	2
Human herpesvirus 5	0	0	0	0	0	0	0	0	0	0	0	0	0	0	0	0	1	0	3	0	0	0	0	0	0	0	0	0	4	0	0	0	0	0	0	0	0	0	0	0	0	0	0	0	0	1	0	1	3
Human herpesvirus 6B	0	1	1	0	0	0	0	0	0	0	0	0	0	0	0	1	41	0	0	0	0	0	0	0	0	0	0	0	0	0	1	0	1	0	2	6	1	0	0	0	0	0	0	0	0	2	3	21	2
Klebsiella oxytoca	1	2	0	0	0	0	0	4	0	0	0	0	1	0	0	0	1	2	1	0	0	0	0	2	0	0	0	0	1	0	0	1	0	0	1	0	1	0	3	0	0	0	0	0	3	0	0	1	0
Klebsiella pneumoniae	0	0	0	0	0	0	0	1	0	0	0	0	0	0	0	0	0	0	6	0	0	0	0	0	545	0	0	1	2	8	0	0	0	0	0	0	0	0	2	1	0	11	40	1	0	0	0	1	1
Kocuria rhizophila	3	0	2	0	0	0	0	1	1	0	0	0	1	0	2	0	0	0	0	0	0	0	0	0	0	0	0	0	16	0	1	23	0	0	0	1	2	0	0	0	0	0	0	3	1	0	0	0	0
Kytococcus sedentarius	0	0	0	0	0	0	0	2	1	0	0	0	0	0	0	0	6	0	0	0	0	0	0	0	0	0	1	0	4	0	0	7	0	1	0	0	0	0	0	0	0	0	0	208	0	0	0	0	0
Lactobacillus buchneri	0	0	0	0	0	0	0	0	0	2	0	0	0	0	0	0	0	0	0	0	0	0	0	0	0	0	0	0	8	0	0	12	0	3	0	0	0	0	0	0	0	0	0	0	0	0	0	0	0
Lactobacillus crispatus	3	0	0	0	0	0	9	13	1	0	1	0	0	0	0	0	1	0	14	0	0	0	0	0	0	56	0	1	16	1	0	23	0	34	3	1	0	1	5	0	0	12	0	6	0	2	0	0	0
Lactobacillus delbrueckii	0	0	0	0	0	0	0	0	0	0	0	0	0	0	0	0	0	0	0	0	0	0	0	0	0	0	0	0	16	0	0	0	0	6	0	0	0	0	0	0	0	0	0	0	0	0	0	0	0
Lactobacillus fermentum	0	0	0	0	0	0	0	0	0	0	0	0	0	0	0	0	0	0	0	0	0	0	0	0	0	0	0	0	0	0	0	8	0	1	0	0	0	0	0	0	0	2	0	0	0	0	0	0	0
Lactobacillus gasseri	0	0	0	0	0	0	0	0	0	0	0	0	0	0	0	0	0	0	0	0	0	0	0	0	0	0	0	0	0	0	0	9	0	0	0	0	0	0	0	0	0	2	0	0	0	0	0	0	0
Lactobacillus helveticus	0	0	0	0	0	0	0	0	0	0	0	0	0	0	0	0	0	0	0	0	0	0	0	0	0	0	0	0	1	0	0	5	0	0	0	0	0	0	0	0	0	0	0	0	0	0	0	0	0
Lactobacillus johnsonii	0	0	0	0	0	0	0	0	0	0	0	0	0	0	0	0	0	4	0	0	0	0	0	0	0	0	0	0	0	0	0	0	0	0	0	0	0	8	0	0	0	0	0	0	0	0	0	0	0
Lactobacillus plantarum	0	0	0	0	0	0	0	2	0	0	0	0	0	1	0	0	0	0	0	0	0	0	0	0	0	1	0	0	3	2	0	9	0	2	0	0	0	0	0	0	0	0	0	0	0	1	0	0	0
Lactobacillus ruminis	0	0	0	0	0	0	0	0	0	0	0	0	0	0	0	0	0	0	0	0	0	0	0	0	0	0	0	0	0	0	0	49	0	0	0	0	0	0	0	0	0	0	0	0	0	0	0	0	0
Lactobacillus sakei	2	3	0	0	0	0	1	6	1	0	1	2	2	2	0	0	1	0	4	0	0	0	0	0	0	1	0	0	8	0	2	9	0	0	1	0	0	0	0	4	0	0	0	1	13	19	0	0	0
Lactococcus lactis	7	2	2	0	0	0	1	21	24	0	5	5	0	1	0	0	0	3	3	1	1	0	0	0	2	0	2	1	23	0	0	117	1	0	0	0	1	0	2	1	1	3	0	11	1	0	0	0	0
Legionella pneumophila	1	0	0	0	0	0	0	1	1	0	0	0	1	0	0	0	2	0	1	0	2	0	1	1	0	0	0	0	0	0	0	3	0	2	0	0	1	0	0	0	0	0	0	0	0	0	0	0	0
Leuconostoc carnosum	5	0	0	0	0	0	0	9	2	0	4	0	10	0	2	0	0	2	4	0	0	0	0	0	0	0	0	0	10	1	0	2	0	0	1	3	0	0	1	5	0	0	0	0	5	47	0	0	9
Leuconostoc gelidum	1	0	0	0	0	0	0	0	0	0	0	0	0	0	0	0	0	0	0	0	0	0	0	0	0	0	0	0	0	0	0	1	0	0	0	0	0	0	0	0	0	0	0	1	0	0	0	0	0
Leuconostoc mesenteroides	0	0	0	0	0	0	0	0	0	4	0	0	0	0	0	0	0	0	0	0	0	0	0	0	0	3	0	0	1	0	0	2	0	1	0	0	0	0	1	0	0	0	0	0	3	20	0	0	0
Meiothermus ruber	0	0	0	0	0	0	0	0	1	0	0	0	0	0	0	0	0	0	0	0	0	0	0	0	0	0	0	0	0	1	0	0	0	0	1	0	1	1	1	0	0	0	0	0	0	0	0	0	0
Methylobacterium extorquens	1	0	0	0	0	0	0	0	0	0	0	0	1	0	0	0	0	0	1	0	0	0	0	0	0	4	1	2	24	2	3	16	0	4	4	0	4	1	6	0	0	0	0	6	0	0	0	0	0
Methylobacterium populi	0	0	0	0	0	0	0	0	0	0	0	0	0	0	0	0	0	0	0	0	0	0	0	0	0	3	0	0	6	0	1	31	0	3	9	1	6	0	2	1	0	0	0	1	0	0	0	0	0
Methylobacterium radiotolerans	1	0	0	0	0	0	7	0	2	0	0	0	0	0	0	0	4	0	2	0	0	0	0	0	0	3	0	4	1	1	0	0	0	0	1	0	1	1	0	0	0	0	0	0	0	0	0	0	0
Micrococcus luteus	140	40	25	1	0	2	4	158	41	1	104	6	24	5	16	8	7	8	30	1	4	0	1	11	1	41	8	9	598	61	37	789	50	301	81	23	126	7	170	14	5	18	0	3622	53	1	7	0	3
Moraxella catarrhalis	0	0	0	0	0	0	0	0	3	0	0	0	0	0	0	0	0	0	0	0	0	0	0	0	0	2	0	0	1	0	0	1	0	0	0	0	1	0	0	0	0	0	0	0	0	0	0	0	0
Morganella morganii	0	0	0	0	0	0	0	0	0	0	0	0	0	0	0	0	0	0	0	0	0	0	0	13	0	0	0	0	0	0	0	0	0	0	0	0	0	0	0	0	0	0	0	0	0	0	0	0	0
Mycobacterium gilvum	0	0	0	1	0	0	0	0	0	0	0	0	0	0	0	0	1	0	0	0	0	0	0	0	0	0	0	0	1	0	0	0	0	0	2	0	0	0	0	0	0	0	0	0	0	0	0	0	0
Nakamurella multipartita	3	0	0	0	0	0	0	0	0	0	0	0	1	1	0	0	0	0	0	0	0	0	0	0	0	1	0	0	0	0	0	1	0	0	0	0	1	0	0	0	0	0	0	0	0	0	0	0	0
Neisseria meningitidis	0	0	0	0	0	0	0	0	0	0	0	0	0	0	0	0	0	7	0	0	0	0	0	0	0	0	0	0	0	0	0	0	0	0	0	0	0	0	2	0	0	0	0	0	0	0	0	0	0
Nitrosomonas sp. Is79A3	1	0	0	0	0	0	0	0	0	0	0	0	0	0	1	0	0	0	0	0	0	0	0	0	1	5	1	1	1	3	0	3	0	0	2	1	1	0	1	0	0	0	0	0	0	0	0	0	0
Ochrobactrum anthropi	0	2	0	0	0	0	0	0	0	0	0	0	0	0	0	0	0	0	0	0	0	0	0	0	0	0	0	0	9	0	0	1	0	1	0	0	0	0	2	1	0	0	0	0	0	0	0	0	0
Odoribacter splanchnicus	0	0	0	0	0	0	0	1	1	0	0	0	0	0	0	0	0	0	0	0	0	0	1	0	0	1	0	0	0	0	0	0	0	0	0	0	0	0	0	0	0	0	0	0	0	0	0	0	0
Oscillatoria nigro-viridis	0	0	0	0	0	0	0	0	0	0	0	0	1	0	0	0	0	0	0	0	0	0	0	0	0	5	0	0	5	0	0	1	0	0	0	0	0	1	1	0	0	0	0	0	0	0	0	0	0
Parabacteroides distasonis	0	1	0	0	0	0	0	1	0	0	0	0	0	0	0	0	0	0	0	0	0	0	0	0	0	0	0	0	0	1	0	1	0	0	0	0	0	0	0	0	0	0	0	0	0	0	1	0	0
Paramecium bursaria Chlorella virus A1	10	1	0	0	0	0	0	0	0	0	0	0	0	0	0	0	0	0	2	0	0	0	0	2	0	3	6	1	3	0	1	4	0	4	0	0	1	0	2	0	0	0	0	0	0	0	0	0	0
Pectobacterium carotovorum	0	0	1	0	0	0	0	4	11	0	1	1	0	0	0	0	0	0	1	0	0	0	0	0	0	0	0	0	0	0	0	0	0	0	0	0	0	0	0	0	0	0	0	0	0	0	0	0	0
Pediococcus pentosaceus	0	0	0	0	0	0	0	0	0	0	0	0	0	1	0	0	0	0	0	0	0	0	0	0	0	0	0	0	0	0	0	1	0	0	0	0	0	0	0	1	0	0	0	0	0	0	0	0	0
Polynucleobacter necessarius	1	0	0	0	0	0	0	0	0	0	0	0	0	0	1	0	0	1	0	0	0	0	0	1	0	5	0	2	6	0	2	1	0	2	3	0	0	2	3	0	0	0	0	0	0	0	0	0	0
Porphyromonas gingivalis	0	0	0	0	0	0	0	0	0	0	0	0	0	0	0	0	0	0	0	0	0	0	0	0	0	0	0	0	0	0	0	0	0	0	0	0	0	0	0	0	0	0	0	0	0	0	0	0	0
Prevotella denticola	0	0	0	0	0	0	0	5	1	0	0	0	0	0	0	0	0	1	0	0	0	0	0	0	0	1	0	0	1	0	0	0	0	0	0	0	0	0	0	0	0	0	0	0	0	0	0	0	0
Prevotella intermedia	0	0	0	0	0	0	0	0	0	0	0	0	0	0	0	0	0	0	0	0	0	0	0	0	0	0	0	0	0	0	0	0	3	0	0	0	0	0	0	0	0	0	0	0	0	0	0	0	0
Prevotella melaninogenica	1	2	0	0	2	0	0	3	1	0	0	0	5	0	0	0	0	3	0	0	0	0	0	0	0	2	0	0	12	0	0	3	0	0	0	0	0	0	0	0	0	0	0	2	0	0	0	0	0
Prevotella sp. oral taxon 299	0	0	0	0	0	0	0	0	2	0	0	0	0	0	0	0	0	0	0	0	0	0	0	0	0	0	0	0	0	0	0	1	0	0	0	0	0	0	0	0	0	0	0	0	0	0	0	0	0
Propionibacterium acnes	494	1042	847	37	60	53	100	2554	13428	280	3479	67	415	237	234	212	935	997	670	36	606	80	67	1123	50	3570	505	1385	37030	2565	204	11250	960	1286	736	545	619	101	5082	545	79	272	132	4166	672	849	306	57	272
Propionibacterium avidum	0	0	0	0	2	0	0	0	16	0	5	0	0	0	1	0	1	0	0	0	35	0	0	6	0	4	0	1	109	3	0	10	0	0	1	2	0	0	3	0	0	0	0	4	0	1	0	0	0
Propionibacterium freudenreichii	0	0	0	0	0	0	0	3	0	0	1	0	0	0	0	0	0	0	0	0	0	0	0	0	0	1	0	0	0	0	0	1	0	0	0	0	0	0	0	0	0	0	0	0	0	0	0	0	0
Propionibacterium phage P105	0	0	0	0	0	0	0	0	3	0	0	0	0	0	0	0	0	0	0	0	0	0	0	0	0	1	0	0	8	0	0	0	0	0	0	0	0	0	0	0	0	0	0	1	0	0	0	0	0
Pseudomonas aeruginosa	6	2	0	0	0	0	0	1	1	1	0	0	2	1	0	0	0	1	2	0	0	1	0	0	0	8	1	1	7	1	2	11	0	1	1	0	3	3	2	2	0	1	0	0	6	1	4	2	0
Pseudomonas fluorescens	6	0	0	0	0	0	0	0	0	0	2	0	0	0	1	0	0	0	2	0	0	0	1	3	0	3	3	0	29	41	21	181	25	119	1	14	3	0	0	0	0	0	0	5	2	0	0	0	0
Pseudomonas mendocina	3	0	0	0	0	0	0	3	3	1	1	0	2	0	2	0	4	3	3	0	0	0	0	1	0	9	2	6	18	8	12	27	0	29	9	8	8	3	10	1	0	1	0	8	1	0	0	3	1
Pseudomonas poae	0	1	0	0	0	0	0	0	0	0	0	0	0	0	0	0	0	0	0	0	0	1	0	0	0	0	0	0	2	3	4	27	1	8	0	2	0	0	0	0	0	0	0	1	0	0	0	0	0
Pseudomonas protegens	0	0	0	0	0	0	0	0	0	0	0	0	0	0	0	0	0	0	0	0	0	0	0	0	0	0	0	0	14	4	0	9	0	2	0	0	1	0	0	0	0	0	0	0	0	0	0	0	0
Pseudomonas putida	13	5	0	0	0	0	0	36	8	1	8	1	2	2	2	0	4	6	6	0	1	0	0	1	0	1	1	9	9	1	1	9	0	3	4	1	4	2	4	0	2	3	0	5	11	3	1	0	5
Pseudomonas resinovorans	1	1	2	0	0	1	0	0	0	0	0	0	0	0	2	0	0	2	0	0	0	0	0	0	0	2	0	1	8	0	3	3	0	3	1	0	3	0	5	0	0	0	0	8	11	1	0	0	1
Pseudomonas sp. TKP	4	4	1	4	1	2	0	5	1	1	1	0	3	1	8	0	1	5	3	5	1	2	4	2	1	2	4	0	145	301	126	950	99	745	1	74	5	2	8	1	0	1	4	11	0	2	0	2	0
Pseudomonas sp. UW4	0	0	0	0	0	0	0	0	0	0	0	0	0	0	0	0	0	1	0	0	0	0	0	0	0	0	0	0	0	0	0	3	5	5	0	0	0	0	0	0	0	0	0	0	0	0	0	0	0
Pseudomonas sp. VLB120	2	0	2	0	0	0	0	2	0	0	0	0	0	1	0	0	0	0	0	0	0	0	0	0	0	0	2	0	1	0	0	0	0	0	2	0	0	0	0	0	0	3	0	2	0	0	0	0	0
Pseudomonas stutzeri	4	3	2	0	0	0	0	12	7	2	1	0	0	0	0	0	2	1	7	0	0	0	0	0	0	5	0	4	13	2	1	7	3	2	5	3	2	1	6	1	0	1	0	6	0	3	0	0	0
Psychrobacter sp. PRwf-1	0	1	0	0	0	0	0	0	0	0	2	0	0	0	0	0	0	0	0	0	0	0	0	0	0	0	0	0	4	3	0	8	2	1	0	0	0	0	0	0	0	0	0	6	0	0	0	0	0
Ralstonia pickettii	4	0	1	0	0	0	0	0	2	0	0	0	0	0	0	0	0	1	0	0	0	0	0	0	1	2	5	0	2	0	3	3	3	4	3	0	3	0	2	0	0	1	0	1	0	0	0	0	0
Rhizobium sp. IRBG74	1	0	0	0	0	0	0	3	1	0	0	0	1	0	0	0	0	0	0	0	0	0	0	0	0	0	0	0	4	0	0	0	0	0	0	0	0	0	0	0	0	0	0	2	0	1	0	0	0
Rhodococcus erythropolis	54	6	7	2	1	0	0	1	8	3	3	0	0	1	0	2	7	5	9	8	11	2	10	4	3	12	1	5	11	3	1	13	0	9	8	1	6	3	13	3	0	6	0	7	5	1	2	1	1
Rhodopseudomonas palustris	0	0	0	0	0	0	0	0	0	0	0	0	0	0	0	1	0	1	0	0	0	0	0	0	0	1	0	0	1	0	0	2	1	2	0	0	1	0	0	0	0	0	0	0	0	1	0	1	0
Roseburia intestinalis	0	0	0	0	0	0	0	0	3	0	0	0	1	0	0	0	0	0	0	0	0	0	0	0	0	0	0	0	0	16	0	3	0	0	0	0	0	0	0	0	0	0	0	1	0	0	0	0	0
Rothia dentocariosa	5	4	2	0	2	0	0	33	20	2	3	0	1	0	0	3	2	1	0	1	0	0	0	1	0	3	2	0	23	0	0	20	0	2	0	1	0	0	4	3	1	2	0	7	6	0	0	0	0
Rothia mucilaginosa	4	5	1	0	0	0	1	9	6	0	1	0	0	0	0	0	0	4	1	0	0	0	0	0	0	3	0	1	9	0	0	21	0	1	0	0	0	0	4	0	2	0	0	5	5	2	0	0	0
Ruminococcus bromii	1	0	0	0	0	0	0	3	0	0	0	0	0	0	0	0	0	1	1	1	0	0	0	0	0	0	0	0	1	20	0	12	0	0	0	0	0	0	0	0	0	0	0	0	0	0	0	0	0
Ruminococcus sp. SR1/5	0	0	0	0	0	0	0	2	0	0	0	0	0	0	0	0	0	0	0	0	0	0	0	0	0	0	0	0	0	43	0	0	0	0	0	0	0	0	0	0	0	0	0	1	1	0	0	0	0
Salmonella enterica	0	0	0	0	0	0	0	0	0	0	0	0	0	0	0	0	0	0	0	0	0	0	0	0	0	0	0	0	0	0	0	0	0	0	0	0	0	0	0	0	0	23	0	2	0	0	0	0	0
Salmonella phage FelixO1	0	0	0	0	0	0	0	0	0	0	0	0	0	0	0	0	0	0	0	0	0	0	0	0	0	0	0	0	0	0	0	0	0	0	0	0	0	0	0	0	0	0	0	0	0	0	0	0	0
Serratia liquefaciens	0	0	0	0	0	0	0	1	0	0	0	0	0	0	0	0	0	0	0	0	0	0	0	0	0	0	1	0	0	0	0	0	0	0	0	0	0	0	0	0	3	7	2	3	0	0	0	0	0
Shewanella sp. ANA-3	1	0	0	0	0	0	0	0	0	2	0	0	0	0	0	0	0	0	1	0	0	0	0	0	0	0	0	0	1	1	1	0	0	0	1	0	0	0	1	0	0	0	0	2	0	2	0	0	0
Sodalis glossinidius	0	0	0	0	0	0	0	0	2	0	0	0	0	0	0	0	0	0	0	0	0	0	0	0	0	0	0	0	0	0	0	0	0	0	0	0	0	0	0	0	0	310	0	0	0	0	0	0	0
Sphingomonas sp. MM-1	3	0	1	0	0	0	0	0	0	0	0	0	0	0	0	0	0	0	0	0	0	0	0	0	0	0	0	2	4	0	0	3	0	3	0	1	0	1	0	0	0	0	0	1	0	0	0	0	0
Sphingomonas wittichii	6	0	0	0	0	0	0	0	0	0	0	0	0	0	1	0	0	0	0	0	0	0	0	0	0	0	0	0	0	0	0	1	0	0	0	0	0	0	0	0	5	0	0	0	0	0	0	0	0
Sphingopyxis alaskensis	0	0	0	0	0	0	0	0	0	0	0	0	0	0	0	0	0	0	0	0	0	0	0	1	0	0	2	0	2	0	0	0	0	2	0	0	0	0	0	0	0	0	0	3	0	3	0	0	0
Staphylococcus aureus	2	1	2	0	0	0	0	7	15	0	519	136	84	15	1	0	2	0	0	0	0	0	0	15	0	1	0	1	7	4	1	9	3	2	3	0	0	1	4	0	0	1	0	22	5	0	0	0	0
Staphylococcus epidermidis	52	57	37	1	0	2	5	349	979	5	299	12	37	3	9	14	39	25	76	0	24	1	2	35	0	151	27	60	1189	53	17	385	18	90	34	5	29	7	125	27	1	22	4	385	168	71	10	1	15
Staphylococcus haemolyticus	0	13	6	0	3	0	0	22	4	0	3	1	7	0	0	0	10	3	4	0	0	0	0	2	0	21	2	1	14	0	1	9	0	13	3	0	4	0	13	2	0	0	0	7	1	0	2	0	0
Staphylococcus lugdunensis	0	0	0	0	0	0	0	0	1	0	1	0	1	0	0	0	0	0	0	0	0	0	0	0	0	0	0	0	5	0	0	3	0	0	0	0	0	0	0	0	0	0	0	0	0	0	0	0	0
Staphylococcus pasteuri	0	0	1	0	0	0	0	0	0	0	1	0	0	0	0	1	0	0	0	0	0	0	0	0	0	0	0	0	1	0	0	2	0	4	0	1	0	0	0	0	0	1	0	2	9	0	0	0	0
Staphylococcus phage StB20	0	0	0	0	0	0	0	0	0	0	0	0	0	0	0	0	0	0	0	0	0	0	0	0	0	0	0	0	27	0	0	0	0	0	0	0	2	0	0	0	0	0	0	0	0	0	0	0	1
Staphylococcus saprophyticus	3	6	0	0	0	0	0	4	2	0	3	0	0	0	0	0	0	2	0	0	0	0	0	0	0	0	2	0	11	0	0	2	0	0	0	0	0	0	2	0	0	0	0	11	0	0	0	0	0
Staphylococcus warneri	32	7	4	2	3	0	0	2	2	0	0	0	0	0	0	0	0	3	0	0	0	0	0	0	0	1	3	0	12	1	0	6	0	1	2	0	0	0	1	0	0	1	0	10	0	0	0	0	0
Stenotrophomonas maltophilia	13	2	2	1	0	0	0	0	6	1	1	1	6	5	2	1	4	1	3	0	5	0	3	1	0	29	10	12	82	63	44	232	17	161	24	20	16	7	25	1	3	6	0	77	52	2	31	3	13
Streptococcus gordonii	1	0	2	0	0	0	0	2	0	0	0	0	0	0	0	0	0	0	0	0	0	0	0	0	0	0	0	0	0	0	0	2	0	0	0	0	0	0	0	2	0	0	0	0	0	0	0	0	0
Streptococcus intermedius	0	0	0	0	0	0	0	0	1	0	0	0	0	0	0	0	0	0	0	0	0	0	0	0	0	0	0	0	2	0	0	0	0	0	0	0	0	0	0	0	0	1	0	1	0	0	0	0	0
Streptococcus mitis	1	3	0	0	0	0	0	5	7	0	2	0	0	0	0	0	0	9	0	0	0	0	0	2	0	3	2	1	5	0	0	12	3	0	0	0	0	0	1	0	0	0	0	0	2	0	0	0	0
Streptococcus mutans	1	0	0	0	0	0	0	0	0	0	0	0	0	0	0	0	0	0	0	0	0	0	0	0	0	0	0	0	1	0	0	1	0	0	0	0	0	0	0	0	0	1	0	1	0	0	0	0	0
Streptococcus oligofermentans	0	0	0	0	0	0	0	1	0	0	0	0	0	0	0	0	0	1	0	0	0	0	0	0	0	0	0	0	0	0	0	1	0	0	0	0	0	0	0	0	0	1	0	0	0	0	0	0	0
Streptococcus oralis	0	0	0	0	0	0	0	1	1	0	1	0	1	0	0	0	0	1	2	0	0	0	0	0	0	5	1	2	7	2	0	14	0	0	0	0	2	0	1	2	0	0	0	2	0	0	1	0	2
Streptococcus parasanguinis	2	4	0	0	0	0	0	15	5	1	2	0	1	0	0	0	0	1	3	2	0	0	0	0	0	5	0	0	9	0	0	3	0	3	1	0	1	0	3	0	0	1	0	1	3	0	2	0	0
Streptococcus pneumoniae	1	0	0	0	0	0	0	3	5	0	0	0	0	0	0	0	0	2	1	0	0	0	0	0	0	2	1	1	5	0	0	7	1	1	0	0	0	0	0	1	0	1	0	3	0	0	1	0	0
Streptococcus pseudopneumoniae	0	0	2	0	0	0	0	1	2	0	0	0	0	0	0	0	0	2	0	0	0	0	0	0	0	2	0	2	3	0	1	2	1	1	0	0	0	0	0	0	0	0	0	0	0	0	1	0	0
Streptococcus salivarius	2	4	1	0	0	0	1	7	3	0	2	0	1	0	1	0	1	1	0	0	0	0	0	0	0	18	4	1	13	2	1	46	0	0	1	3	1	0	3	0	0	0	0	2	7	1	2	0	3
Streptococcus sanguinis	1	4	0	0	0	0	0	15	10	0	4	2	0	0	0	1	0	1	2	0	0	0	0	0	0	2	3	0	2	2	0	7	0	0	0	0	0	0	1	1	0	2	0	3	4	0	0	0	0
Streptococcus sp. I-G2	0	3	0	0	0	0	0	0	0	0	0	0	0	0	0	0	0	0	0	0	0	0	0	0	0	0	0	0	1	0	0	2	0	0	0	0	0	0	0	0	0	0	0	0	0	0	0	1	0
Streptococcus sp. I-P16	0	0	0	0	0	0	0	1	0	0	0	0	0	0	0	0	0	0	0	0	0	0	0	0	0	0	0	0	0	0	0	4	0	0	0	0	0	0	0	0	0	0	0	0	0	0	0	0	0
Streptococcus thermophilus	2	0	3	0	0	0	0	17	3	0	1	0	1	0	0	0	4	0	3	0	0	0	0	2	0	4	0	0	19	0	0	21	0	4	2	0	2	0	4	2	0	2	0	22	0	2	0	3	1
Thauera sp. MZ1T	0	0	0	0	0	0	0	0	0	0	0	0	1	0	0	0	0	0	0	0	0	0	0	1	0	0	0	2	0	2	0	1	1	0	0	1	0	0	1	0	0	0	0	0	0	0	0	0	0
Thermobispora bispora	0	0	0	0	0	0	0	0	0	0	0	0	0	0	0	0	0	0	1	0	0	0	0	0	0	0	0	0	0	0	0	0	0	0	0	0	0	0	0	0	0	0	0	0	0	0	0	0	0
Thermus scotoductus	0	0	0	0	0	0	0	1	1	1	2	0	0	0	0	1	4	4	9	0	0	0	0	1	2	0	0	0	0	1	0	0	0	0	0	1	1	0	0	0	0	3	0	0	0	0	1	0	0
Thermus thermophilus	0	0	0	0	0	0	0	2	22	0	1	1	0	0	0	1	0	9	8	0	0	0	0	0	0	0	0	0	0	0	0	1	0	0	0	3	1	0	0	0	0	0	0	0	1	0	0	0	2
Thiomonas intermedia	0	0	0	0	0	0	0	0	0	0	0	0	0	0	0	0	1	0	0	0	0	0	0	0	0	0	1	0	0	0	0	3	0	0	0	0	1	0	0	1	0	0	0	0	0	0	0	0	0
Variovorax paradoxus	3	0	0	0	3	0	0	0	1	0	0	0	0	0	0	0	1	1	0	0	0	0	1	0	0	1	4	0	4	1	0	4	0	0	4	0	1	1	2	0	0	0	0	3	0	0	0	0	0
Veillonella parvula	2	0	0	0	0	0	0	13	6	0	3	2	0	0	0	0	0	0	4	0	0	0	0	0	0	1	0	4	9	0	1	11	0	0	1	0	0	0	2	1	0	1	0	4	0	0	0	0	0
Verminephrobacter eiseniae	0	0	0	0	0	0	0	0	0	0	1	0	0	0	1	0	0	1	0	0	0	0	1	0	0	2	0	1	1	0	1	0	0	0	0	0	0	0	2	0	0	0	0	1	0	0	0	0	1
Weissella koreensis	0	0	0	0	0	0	0	0	0	0	0	0	0	0	0	0	0	0	0	0	0	0	0	0	0	0	0	0	0	0	0	0	0	0	0	0	0	0	0	0	4	3	0	3	0	0	0	0	0
Xanthobacter autotrophicus	2	0	0	0	0	0	0	1	1	0	0	0	0	0	1	0	0	0	2	0	0	0	0	0	0	1	0	0	4	0	0	1	0	0	0	0	0	0	0	0	0	0	0	2	0	0	0	0	0
[truncated: 22 more columns]
