# Supplementary material for: Next-generation sequencing diagnostics of bacteremia in septic patients
Source: Genome Med. 2016 Jul 1;8:73. doi: 10.1186/s13073-016-0326-8 (PMC4930583; doi:10.1186/s13073-016-0326-8)
Supplement: Additional file 6: Table S2. — List of contaminant species identified from water controls. (XLSX 10 kb) [file 13073_2016_326_MOESM6_ESM.xlsx]

## Sheet: Table S2
Name
Acidovorax ebreus
Akkermansia muciniphila
Anaerococcus prevotii
Bacillus coagulans
Bacillus megaterium
Bacteroides vulgatus
Bifidobacterium longum
Bifidobacterium thermophilum
Bradyrhizobium sp. BTAi1
Burkholderia lata
Burkholderia sp. YI23
Burkholderia vietnamiensis
Burkholderia xenovorans
butyrate-producing bacterium SSC/2
Citrobacter koseri
Collimonas fungivorans
Corynebacterium diphtheriae
Corynebacterium kroppenstedtii
Corynebacterium urealyticum
Corynebacterium variabile
Cupriavidus necator
Debaryomyces hansenii
Enterobacteria phage M13
Escherichia coli
Eubacterium rectale
Faecalibacterium prausnitzii
Flavobacterium branchiophilum
Human herpesvirus 6B
Lactobacillus buchneri
Lactobacillus delbrueckii
Lactobacillus gasseri
Lactobacillus helveticus
Lactobacillus johnsonii
Lactobacillus plantarum
Lactobacillus ruminis
Legionella pneumophila
Meiothermus ruber
Methylobacterium populi
Methylobacterium radiotolerans
Neisseria meningitidis
Parabacteroides distasonis
Paramecium bursaria Chlorella virus A1
Polynucleobacter necessarius
Porphyromonas gingivalis
Pseudomonas poae
Pseudomonas protegens
Pseudomonas sp. VLB120
Psychrobacter sp. PRwf-1
Rhizobium sp. IRBG74
Ruminococcus bromii
Salmonella enterica
Sphingomonas sp. MM-1
Staphylococcus pasteuri
Staphylococcus phage StB20
Staphylococcus saprophyticus
Streptococcus gordonii
Streptococcus pseudopneumoniae
Streptococcus sp. I-G2
Streptococcus sp. I-P16
Thermobispora bispora
Thermus scotoductus
Xanthobacter autotrophicus
