# Supplementary material for: Next-generation sequencing diagnostics of bacteremia in septic patients
Source: Genome Med. 2016 Jul 1;8:73. doi: 10.1186/s13073-016-0326-8 (PMC4930583; doi:10.1186/s13073-016-0326-8)
Supplement: Additional file 7: Table S3. — Patient characteristics, sequencing statistics, including normalized germ read counts, and SIQ scores for the complete dataset. (XLSX 21 kb) [file 13073_2016_326_MOESM7_ESM.xlsx]

## Sheet: Table S3
ID	Time	Sex	Age	cfDNA [ng/ml plasma]	Sequencing depth	Human reads	Unmapped	Classified	E. coli		E. cloacae		E. faecium		K. pneumoniae		S. aureus
									Scaled reads	SIQ score	Scaled reads	SIQ score	Scaled reads	SIQ score	Scaled reads	SIQ score	Scaled reads	SIQ score
S9	T0	m	82	120.588	30650143	0.929032	0.0709677	0.289027	1.5	3.75446	1907.33	586795	0.16	0.275886	0.36	0.423273	0.03	0.0222503
S9	T1	m	82	155.87	23756911	0.98864	0.0113599	0.0208426	0	0	0.29	0.190013	0.04	0.0689716	0	0	0	0
S9	T2	m	82	69.1667	26075281	0.987057	0.012943	0.041604	0.08	0.0885428	0.31	0.203117	0	0	0.04	0.0470303	0.27	0.200252
S9	T3	m	82	72	32978324	0.986273	0.0137272	0.0630824	0	0	4.67	24.1891	0	0	0	0.0751131	0.45	0.333754
S9	T4	m	82	91.2	28294395	0.986634	0.0133665	0.01683	0	0	0	0	0.32	0.551772	0	0	0	0
S9	T5	m	82	46.1053	4595909	0.969767	0.0302328	0.0502692	0	0	0.62	0.406234	1.27	4.75851	0	0	0.18	0.133502
S10	T0	m	68	307.826	27199593	0.987005	0.0129953	0.028465	0	0	0.04	0.0262087	0	0	0.04	0.0470303	9.19	125.245
S10	T1	m	68	121.896	24833414	0.986162	0.0138377	0.0372765	0	0	0.2	0.131043	0	0	0	0	20.9	720.415
S10	T2	m	68	191.678	16121548	0.987212	0.0127884	0.025166	0	0	0	0	0	0	0	0	8.44	100.677
S10	T3	m	68	90	27764474	0.986512	0.013488	0.0170632	0.36	0.398443	0.04	0.0262087	0.04	0.0689716	0	0	3.03	12.8634
S10	T4	m	68	55.3846	13108733	0.984911	0.0150895	0.0134537	0	0	0	0	0	0	0	0	1.14	2.00228
S10	T5	m	68	47.0769	24045568	0.98191	0.0180896	0.0134293	0	0	0	0	0	0	0	0	0.04	0.029667
S11	T0	m	62	805.5	27073879	0.936071	0.0639289	0.207295	0.55	0.608732	0.11	0.0720738	0	0	1.48	3.91115	0	0
S11	T1	m	62	258.5	28978582	0.965697	0.0343031	0.0436163	0.03	0.0332036	0	0	0	0	0	0	0	0
S11	T2	m	62	156.9	30279377	0.967501	0.0324993	0.0215457	0	0	0.03	0.0196565	0	0	0	0.0265589	0	0
S11	T3	m	62	146.8	34056623	0.966135	0.0338648	0.0288001	0.12	0.132814	0.06	0.039313	0	0	0.03	0.0352728	0.0352728	0
S11	T4	m	62	92	26324033	0.968291	0.0317088	0.0275087	0.04	0.0442714	0	0	1.33	4.98332	0.04	0.0470303	0	0
S11	T5	m	62	31.2	24184187	0.968501	0.0314986	0.0266765	0.58	0.641935	0.04	0.0262087	1.53	5.73269	0.7	0.823031	0	0
S19	T0	f	62	101.3	26892684	0.984537	0.0154633	0.0475355	6.36	72.2364	0	0.0720738	0	0	8.37	0.0973826	0.04	0.029667
S23	T0	m	79	146.7	24917032	0.971222	0.0287779	0.038459	0	0	0.11	0.0524173	1.89	7.08156	0	0	0	0
S23	T1	m	79	146.17	10254988	0.987863	0.0121366	0.0232809	0	0	0	0	0.49	0.844902	0	0	0	0
S23	T2	m	79	57.551	34802147	0.987689	0.0123107	0.018513	0	0	0	0	2.16	12.8408	0	0	0.06	0.0445006
S23	T3	m	79	52.8358	29368101	0.987334	0.0126664	0.0238747	0	0	0	0	1.74	6.51953	0	0	0	0
S23	T4	m	79	46.1905	27615028	0.986398	0.0136021	0.0211445	0.04	0.0442714	0.07	0.0458651	0.14	0.2414	0.22	0.258667	0	0
S26	T0	m	66	1088.9	32529889	0.965999	0.034001	0.0323577	0	0	0	0	0	0	0	0	9.84	134.103
S60	T0	f	70	70.2895	27381853	0.971009	0.0289905	0.0439562	15.48	476.497	0	0	6.03	94.9772	0	0	0.04	0.029667
S60	T1	f	70	220.295	29925196	0.985045	0.0149551	0.0211569	0.57	0.630868	0.03	0.0196565	0	0	0	0	0	0
S60	T2	f	70	95.203	33149906	0.985916	0.0140841	0.0293654	0.03	0.0332036	0	0	0.09	0.155186	0	0	0	0
S60	T3	f	70	242.576	28611714	0.986228	0.0137719	0.0194603	0.17	0.188153	0	0	0.03	0.0517287	0	0	0	0
S60	T4	f	70	42.8571	25200511	0.987303	0.0126971	0.0201468	1.43	3.57925	0	0	0.04	0.0689716	0	0	0	0
S60	T5	f	70	60.6936	27734315	0.985797	0.0142027	0.020585	2.27	9.2441	0	0	0	0	0	0	0.54	0.400505
S60	T6	f	70	1080	22039017	0.986148	0.0138522	0.0243666	0.27	0.298832	0.09	0.0589695	0	0	24.73	1341.37	0	0
G5		m	24	35.8	34203815	0.818977	0.181023	0.123828	0.38		0.28		0.03		0.03		0.76
G6		m	29	27.4	30000000	0.989556	0.0104436	0.0225028	0		0		0.1		0		0
G7		f	22	76.4	21004601	0.965778	0.0342216	0.0235295	0		0.38		0		0.05		0.05
G13		f	26	23.5	24449232	0.980914	0.0190856	0.0325725	0.04		0.29		0.03		0.08		0.25
G14		m	28	38.6	37971559	0.974161	0.0258394	0.0178706	0.05		0.47		0		0.03		0.08
G15		m	27	166.8	24505696	0.97598	0.0240201	0.0288	0.08		0.2		0		0.08		0.2
G16		f	29	70.6	27220925	0.970628	0.029372	0.0267373	0		0.37		0		0.15		0.11
G17		m	26	28.4	20225374	0.986075	0.0139254	0.0330136	0		0.15		0		0.15		0.3
G18		m	28	48.8	19157938	0.981371	0.0186294	0.02462	0		2.09		0		0.05		0.47
G19		f	31	33.4	25776920	0.970817	0.0291829	0.0286792	0		0.08		0		0.23		0.89
G21		m	22	67.3	25220391	0.977199	0.0228006	0.0251	0.32		0.12		0		0.4		0.08
G22		m	25	48.2	30000000	0.991531	0.0084693	0.0325407	0.03		0.5		0		0.03		0.03
P1	T0	m	58	50.2	22389868	0.969525	0.0304755	0.0178758	0		0		0		0		0.09
P1	T1	m	58	281.6	22030372	0.981857	0.018143	0.0276631	0	0	0	0	0	0	0	0	0.05	0.0370838
P1	T2	m	58	180	26793366	0.982073	0.0179275	0.0359855	0	0	0.04	0.0262087	0	0	0	0	0.07	0.0519173
P2	T0	m	53	552	30000000	0.985663	0.0143373	0.0335309	0		0		0.17		0		0
P2	T1	m	53	1645.9	25792012	0.984774	0.0152263	0.0206052	0	0	0	0	0	0	0	0	0	0
P2	T2	m	53	2573.3	28266869	0.986405	0.0135954	0.0205109	0	0	0	0	0	0	0	0	0	0
P3	T0	f	62	109.5	18796573	0.946901	0.0530986	0.0138106	0		0		0		0		0.05
P3	T1	f	62	77	22019102	0.974098	0.0259021	0.0120138	0	0	0.05	0.0327608	0	0	0	0.0442648	0	0
P3	T2	f	62	118.636	30293797	0.976073	0.0239267	0.0135125	0	0	0.03	0.0196565	0	0	0.03	0.0352728	0.03	0.0222503
P4	T0	f	72	36.4225	28457744	0.949084	0.0509162	0.0459468	0.04		0.18		0		0.07		0.25
P4	T1	f	72	72	25764397	0.975505	0.0244954	0.0246807	0	0	0	0	0.04	0.0689716	0.31	0.364485	0.16	0.118668
P4	T2	f	72	90	25359109	0.978304	0.0216955	0.0191309	0	0	0	0	1.46	5.47041	0	0	0.04	0.029667
P5	T0	m	64	65.375	28547804	0.954808	0.0451921	0.0371723	0.18		0.04		0		0		0.32
P5	T1	m	64	63.5294	17572766	0.973047	0.0269532	0.0222036	0	0	0.06	0.039313	0	0	0	0.0531178	0.17	0.126085
P5	T2	m	64	75.6	32670764	0.970986	0.0290136	0.0292336	0.21	0.232425	0.06	0.039313	0	0	0	0.0265589	0.06	0.0445006
P7	T0	m	76	82.5	28845398	0.96686	0.0331399	0.0100301	0		0.1		0		0		0.1
P7	T1	m	76	135.6	23616572	0.978998	0.0210019	0.0178873	0	0	0	0	0	0	0	0	0	0
P7	T2	m	76	106.364	24696097	0.963864	0.0361364	0.013314	0	0	0	0	0	0	0	0	0	0
