# Supplementary material for: Next-generation sequencing diagnostics of bacteremia in septic patients
Source: Genome Med. 2016 Jul 1;8:73. doi: 10.1186/s13073-016-0326-8 (PMC4930583; doi:10.1186/s13073-016-0326-8)
Supplement: Additional file 9: Table S5. — Anti-infective abbreviations. (XLSX 9 kb) [file 13073_2016_326_MOESM9_ESM.xlsx]

## Sheet: Table S5
	Abbreviation	Anti-infective
	ACV	aciclovir
	AFG	anidulafungin
	CAZ	ceftazidime
	CFG	caspofungin
	CIP	ciprofloxacin
	CLI	clindamycin
	CTX	cotrimoxazol
	FLC	fluconazole
	FLX	flucloxacillin
	IPM	imipenem
	LZD	linezolid
	MEM	meropenem
	MTZ	metronidazole
	MXF	moxifloxacin
	TGC	tigecycline
	TZP	piperacillin-tazobactam
	VAN	vancomycin
