# Supplementary material for: Next-generation sequencing diagnostics of bacteremia in septic patients
Source: Genome Med. 2016 Jul 1;8:73. doi: 10.1186/s13073-016-0326-8 (PMC4930583; doi:10.1186/s13073-016-0326-8)
Supplement: Additional file 13: Table S4. — Sequencing characteristics of the resistance-characterized patient sample. (XLSX 8 kb) [file 13073_2016_326_MOESM13_ESM.xlsx]

## Sheet: Table S4
ID	Time	Sex	Age	cfDNA [ng/ml plasma]	Sequencing depth	Human reads [%]	Unmapped [%]	Classified [%]
L72	T3	f	59	514.5	262251130	98.73	1.27	1.72
